# Supplementary material for: Synthesis of the [11]Cyclacene Framework by Repetitive Diels–Alder Cycloadditions
Source: Molecules. 2021 May 20;26(10):3047. doi: 10.3390/molecules26103047 (PMC8161356; doi:10.3390/molecules26103047)
Supplement: Supplementary file 1 [file molecules-26-03047-s001.zip]

Archive with 1 entries (1 files):
- molecules-1203245-SI.pdf
